# Supplementary material for: Bulk Processing of Multi-Temporal Modis Data, Statistical Analyses and Machine Learning Algorithms to Understand Climate Variables in the Indian Himalayan Region
Source: Sensors (Basel). 2021 Nov 8;21(21):7416. doi: 10.3390/s21217416 (PMC8588406; doi:10.3390/s21217416)
Supplement: Supplementary file 1 [file sensors-21-07416-s001.zip]

Archive with 1 entries (1 files):
- sensors-1389205-support.pdf
